# Supplementary material for: Bayesian latent class models to determine diagnostic sensitivities and specificities of two point of care rapid tests (Selma plus, Dipslide) for the detection of Streptococcus uberis associated with mastitis in dairy cows
Source: Front Vet Sci. 2022 Dec 13;9:1062056. doi: 10.3389/fvets.2022.1062056 (PMC9792763; doi:10.3389/fvets.2022.1062056)
Supplement: Supplementary file 1 [file Data_Sheet_1.zip]

Archive with 5 entries (5 files):
- S1.DATA_Schnelltest.csv
- S2.data.docx
- S3.model.code.docx
- S4.STARD-BLCM-Checklist.docx
- S5.Sensitivity.analysis.pdf
